# Supplementary material for: A meta-barcoding analysis of soil mycobiota of the upper Andean Colombian agro-environment
Source: Sci Rep. 2019 Jul 12;9:10085. doi: 10.1038/s41598-019-46485-1 (PMC6625999; doi:10.1038/s41598-019-46485-1)
Supplement: Supplementary file 2 — Data set 1 [file 41598_2019_46485_MOESM2_ESM.xlsx]

## Sheet: Foglio1
Orchard	Treatments								Ferilization	Irrigation
	Russet	vs Venturia inaequalis	vs Taphrina doformans	vs Phytophtora spp.	vs Tetranychus spp.	vs leafminer	vs thrips	vs aphids
Peach (plot A and B)			Clorotanoil 1cm3/l of water	CuSO4 in soil, 100g /tree	Abamectina, 200cm3/100 l of water alternating Sulphur 1 l/100 l of water	Piretroid Karate 0.5 cm3/l of water			Organic* 10 kg per hole at planting; synthetic fertilizer composed by N P and K and minor elements 300 g/plant; foliar fertilizer 1 l/200 l of water	Plot A) 20 liters of water/plant have been applied every 20 days in the dry season; Plot B) 30 liters of water/plant have been applied every 20 days in the dry season
Apple (plot A and B)	phythoregulators	2g Amistar, 5g Mancozeb, 2g Benomil/l of water by foliar spray		CuSO4 in soil, 100g /tree			Piretroid Karate 0.5 cm3/l of water	Piretroid Karate 0.8 cm3/l of water	Organic* 10 kg per hole at planting; synthetic fertilizer composed by N P and K and minor elements 300 g/plant; foliar fertilizer 1 l/200 l of water. fertilization for production 250g of N, 150g of P, and 400g of K. Increased by 10% for the 2nd production	30 liters of water/plant have been applied every 20 days in the dry season
									* organic fertilizer: mixture of cow dung, rice husk, and Calfos
