# Supplementary material for: A meta-barcoding analysis of soil mycobiota of the upper Andean Colombian agro-environment
Source: Sci Rep. 2019 Jul 12;9:10085. doi: 10.1038/s41598-019-46485-1 (PMC6625999; doi:10.1038/s41598-019-46485-1)
Supplement: Supplementary file 3 — Data set 2 [file 41598_2019_46485_MOESM3_ESM.xlsx]

## Sheet: Foglio1
	appleA	appleB	peachA	peachB	resting	wood	NCBI/Myco.Bank
Ascomycota
Mycochlamys macrospora	0.63%	0.95%	0.11%	0.11%	0.00%	0.00%	100%MB#318058
Stachylidium bicolor	0.13%	0.16%	3.17%	0.04%	0.00%	0.08%	98% MB#166350
Pseudoeurotiaceae
Pseudeurotium zonatum	1.34%	1.83%	0.03%	0.51%	0.07%	0.00%	100% KJ755522.1
Dothideomycetes
Capnodiales
Davidiellaceae
Cladosporium cladosporioides	0.26%	0.16%	1.13%	0.55%	0.14%	0.31%	100% HM148002.1
Cladosporium fusiforme	0.05%	0.04%	0.16%	0.04%	0.00%	0.08%	99% KJ596577.1 equipro. C. cladosporioides (KY859392.1)
Pleosporales
Microsphaeropsis arundinis	0.05%	0.00%	0.29%	0.11%	3.91%	0.00%	100% KU574704.1
Cucurbitariaceae
Pyrenochaeta lycopersici	0.00%	0.00%	0.86%	0.00%	0.00%	0.00%	100% AM944362.1
Pyrenochaetopsis leptospora	0.08%	0.53%	0.35%	1.43%	0.07%	0.15%	100% KU158168.1
Didimellaceae
Ascochyta medicaginicola	0.00%	0.00%	0.07%	0.00%	1.36%	0.00%	100% EU167575.1 equipro. Leptosphaerulina australis (AY131203.1)
Pleosporaceae
Alternaria infectoria	0.00%	0.00%	0.02%	0.00%	0.00%	0.00%	100% KY496638.1
Epicoccum nigrum	0.05%	0.02%	2.77%	0.22%	0.32%	0.62%	100% KY412174.1
Sporormiaceae
Preussia africana	0.03%	0.00%	0.03%	0.00%	0.00%	0.46%	100% EU551195.1
Incertae sedis
Boeremia exigua	0.03%	0.16%	0.54%	0.04%	0.00%	0.00%	100% MF039478.1
Tetraplosphaeriaceae
Tetraplosphaeria sasicola	0.03%	0.05%	0.00%	0.00%	0.00%	0.00%	95% KX440178.1
Dendryphion nanum	0.00%	0.05%	0.04%	0.00%	0.00%	0.00%	100% KC989061.1
Eurotiomycetes
Eurotiales
Trichocomaceae
Aspergillus proliferans	0.05%	0.05%	0.13%	0.18%	0.00%	0.00%	99% SH034788.06F equipro. A. niveoglaucus (KY859366.1) o A. pseudoglaucus (KX766180.1)
Penicillium brevicompactum	0.24%	0.35%	2.56%	0.62%	0.00%	0.54%	100% KY401116.1
Penicillium canescens	0.03%	0.02%	0.01%	0.15%	1.87%	1.85%	100% KY684281.1
Penicillium catenatum	0.00%	0.00%	0.00%	0.00%	0.00%	1.08%	98% JF911774.1
Penicillium fluviserpens	0.08%	0.05%	0.20%	0.00%	0.00%	0.00%
Penicillium lilacinoechinulatum	0.00%	0.00%	0.00%	0.00%	0.00%	0.23%	98% KC773837.1
Penicillium madriti	0.03%	0.00%	0.02%	0.00%	0.00%	0.23%	100% KU561929.1 equip. P. castellonense (KC411683.1)
Penicillium malmesburiense	0.00%	0.00%	0.00%	0.04%	0.18%	0.00%
Penicillium roseopurpureum	0.18%	0.18%	0.56%	0.40%	0.07%	0.15%
Penicillium scabrosum	3.52%	4.06%	12.23%	2.86%	1.87%	1.08%	100% KM023349.1
Penicillium simplicissimum	0.03%	0.02%	0.00%	0.00%	0.00%	1.69%	99% KX911715.1
Penicillium vancouverense	0.55%	0.79%	1.38%	5.13%	0.75%	3.54%	100% NR_121512.1
Penicillium vinaceum	0.05%	0.05%	0.31%	0.55%	1.33%	1.23%	100% NR_121242.1
Penicillium virgatum	0.08%	0.22%	0.00%	0.26%	2.98%	14.3%	98% KM458824.1
Onygenales
Onygenaceae
Auxarthron umbrinum	0.08%	0.02%	0.01%	0.04%	0.04%	0.00%	100% KP636437.1 equipro. A. conjugatum (AM262398.1)
Chrysosporium lobatum	1.10%	2.03%	1.00%	0.00%	0.72%	0.00%	99% HQ914933.1
Geoglossales
Geoglossaceae
Geoglossum fallax	0.00%	0.00%	0.00%	0.00%	6.93%	0.00%	96% HQ222872.1
Leotiomycetes
Incertae sedis
Leohumicola levissima	0.03%	0.00%	0.01%	0.00%	4.67%	0.69%	99% EU678395.1
Myxotrichaceae
Oidiodendron tenuissimum	0.00%	0.00%	0.00%	0.00%	0.00%	2.00%	99% AF307773.1
Pseudeurotiaceae
Pseudogymnoascus pannorum	0.05%	0.05%	3.25%	0.00%	0.00%	0.15%	100% KX058049.1
Helotiales
Vibrisseaceae
Phialocephala humicola	0.00%	0.02%	0.13%	0.00%	0.00%	0.00%	100% AB671503.2
Sordariomycetes
Chaetosphaeriales
Chaetosphaeriaceae
Chaetosphaeria vermicularioides	0.00%	0.02%	0.02%	0.00%	0.18%	0.08%	100% KM056319.1
Diaporthales
Phomopsis columnaris	0.24%	0.13%	0.50%	0.51%	2.01%	0.85%	100% KX610404.1
Hypocreales
Bionectriaceae
Clonostachys candelabrum	0.00%	0.04%	0.00%	0.11%	0.25%	0.23%	100% LT220546.1
Clonostachys divergens	0.18%	0.22%	0.16%	0.22%	0.25%	0.15%	99% NR_137532.1
Clonostachys rosea	0.52%	0.57%	0.63%	1.50%	1.04%	0.77%	100% KT007105.1
Stephanonectria keithii	0.00%	0.00%	0.04%	0.00%	0.00%	0.00%	99% JN116689.1
Clavicipitaceae
Metarhizium marquandii	0.05%	0.20%	0.01%	0.04%	0.00%	0.00%	99% KT582066.1
Pochonia bulbillosa	0.03%	0.02%	0.06%	0.00%	0.04%	0.00%	100% LC010959.1
Pochonia chlamydosporia	0.10%	0.15%	0.07%	0.07%	0.04%	2.46%	99% KR782313.1
Cordycipitaceae
Beauveria caledonica	0.00%	0.00%	0.00%	2.67%	0.00%	0.00%	KY471655.1 100%
Lasiosphaeriaceae
Podospora leporina	0.00%	0.00%	0.00%	0.00%	0.54%	0.00%	100% MB 337412
Nectriaceae
Fusarium culmorum	1.57%	1.83%	0.13%	2.02%	0.00%	0.00%	100% KU361545.1
Fusarium equiseti	7.35%	6.68%	3.38%	0.99%	0.00%	0.00%	100% KU361582.1
Fusarium oxysporum	5.72%	4.41%	1.57%	3.55%	4.41%	0.23%	100% KX610393.1
Paracremonium inflatum	0.76%	1.21%	0.37%	0.99%	0.65%	0.15%	96% KM231829.1 equip. Cosmospora khandalensis (NR_145058.1)
Incertae sedis
Acremonium chrysogenum	0.13%	0.07%	0.20%	0.00%	0.00%	0.00%	99% U57672.1
Acremonium furcatum	0.10%	0.29%	2.47%	0.00%	0.00%	0.00%	100% LT549083.1 equip. A. antarcticum (KT315437.1)
Acremonium persicinum	0.00%	0.00%	0.00%	0.07%	0.00%	0.00%	100% KP720661.1
Acremonium psammosporum	0.05%	0.07%	0.05%	0.00%	0.00%	0.08%	100% KR909178.1 equip. Collarina aurantiaca (KJ807177.1)
Acremonium sclerotigenum	0.00%	0.00%	0.08%	0.00%	0.00%	0.00%	100% KY039286.1 equip. A. strictum (KX674670.1)
Acremonium stromaticum	0.00%	0.00%	0.00%	0.07%	0.00%	0.00%	100% KT809068.1
Dactylonectria macrodidyma	0.08%	0.04%	0.00%	0.95%	0.04%	0.08%	100% MF567498.1 equip. D. torresensis (MF440372.1). Ilyonectria destructans (KT722597.1)
Sarocladium bactrocephalum	0.08%	0.05%	1.63%	0.00%	0.00%	0.00%	100% NR_145044.1 equip. S. strictum (KU901567.1)
Sarocladium glaucum	0.00%	0.00%	0.35%	0.00%	0.00%	0.00%	99% NR_130686.1
Sarocladium subulatum	0.00%	0.00%	0.04%	0.00%	0.00%	0.00%	99% NR_145047.1 equip. S. implicatum (KJ608090.1)
Niessliaceae
Sedecimiella taiwanensis	0.10%	0.29%	2.47%	0.00%	0.00%	0.00%	100% KU935682.1 equip. Acremonium antarcticum (KT315437.1)
Microascales
Ceratocystidaceae
Thielaviopsis basicola	0.00%	0.00%	0.00%	0.18%	0.00%	0.00%	100% KX826471.1
Microascaceae
Kernia nitida	0.24%	0.53%	1.41%	0.04%	0.00%	0.00%	100% KC485065.1
Lomentospora prolificans	0.05%	0.07%	0.01%	0.00%	0.00%	0.00%	100% KP132396.1 equip. Scedosporium prolificans (KJ176706.1)
Petriella setifera	0.13%	0.09%	0.00%	0.00%	0.00%	0.00%	100% KX449497.1
Scedosporium dehoogii	0.05%	0.04%	0.03%	0.00%	0.00%	0.00%	99% P132709.1
Incertae sedis
Cephalotrichiella penicillata	0.00%	0.00%	0.30%	0.00%	0.00%	0.00%	100% KJ869166.1
Pezizales
Ascobolaceae
Saccobolus globuliferellus	0.00%	0.00%	0.00%	2.02%	0.00%	0.00%	99% MB#266137
Sordariales
Chaetomiaceae
Botryotrichum murorum	0.45%	0.51%	0.12%	0.07%	0.00%	0.00%	KX901286.1 98%
Chaetomidium leptoderma	0.58%	1.70%	0.01%	0.26%	0.11%	0.08%	98% JN573176.1. equip. C. galaicum (JN573175.1)
Chaetomium globosum	3.62%	3.02%	1.06%	1.06%	0.00%	0.00%	99% JX241646.1
Chaetomium udagawae	10.79%	11.07%	2.94%	5.20%	1.94%	0.15%	99% GU183108.1
Lasiosphaeriaceae
Cladorrhinum phialophoroides	0.05%	0.05%	0.00%	0.15%	0.00%	0.00%	100% NR_077198.1
Sordariaceae
Apodus oryzae	0.05%	0.02%	0.05%	0.00%	0.00%	0.00%	100% KY024592.1
Nigrospora oryzae	0.00%	0.07%	0.48%	1.17%	0.00%	0.08%	100% KY230512.1
Xylariales
Incertae sedis
Microdochium bolleyi	0.24%	0.02%	0.00%	0.55%	0.00%	0.00%	100% KY365586.1 equip. F. oxysporum (KX058061.1)
TOTALE 77	53	54	57	43	30	33
