# Supplementary material for: A meta-barcoding analysis of soil mycobiota of the upper Andean Colombian agro-environment
Source: Sci Rep. 2019 Jul 12;9:10085. doi: 10.1038/s41598-019-46485-1 (PMC6625999; doi:10.1038/s41598-019-46485-1)
Supplement: Supplementary file 4 — Data set 3 [file 41598_2019_46485_MOESM4_ESM.xlsx]

## Sheet: Foglio1
	appleA	appleB	peachA	peachB	resting	wood	NCBI/Myco.Bank
Basidiomycota
Agaricomycetes
Agaricales
Agaricaceae
Agaricus bisporus	0.00%	0.00%	0.03%	0.00%	0.00%	0.00%	100% KM657921.1
Agaricus campestris	0.13%	0.02%	0.03%	3.52%	0.07%	0.00%	99% KP229419.1 equip. A. argenteus (KJ877773.1)
Calvatia cyathiformis	0.05%	0.00%	0.00%	0.00%	0.00%	0.00%	99% KY706183.1
Bolbitiaceae
Conocybe inopinata	0.00%	0.00%	0.05%	0.00%	0.00%	0.00%	100% JX968165.1
Holocotylon brandegeeanum	0.00%	0.00%	0.00%	0.00%	0.00%	0.15%
Leucoagaricus cinerascens	0.00%	0.00%	0.00%	0.00%	0.00%	0.23%	99% AY176410.1
Hydnangiaceae
Laccaria lateritia	0.00%	0.00%	0.00%	0.00%	0.00%	1.62%	100% KU685668.1 equip. L. canalicola (KU685664.1)
Psathyrellaceae
Coprinellus verrucispermus	0.03%	0.07%	0.00%	0.00%	0.00%	0.00%	98% AY521250.1
Coprinopsis atramentaria	0.03%	0.09%	0.00%	0.00%	0.00%	0.00%	99% AF059286.1
Coprinopsis luteocephala	0.00%	0.00%	0.02%	0.00%	0.00%	0.00%	99% HQ847012.1 equip. C. xenobia (KF178382.1). C. candidolanata (JF907837.1)
Coprinopsis radiata	0.00%	0.00%	0.01%	0.00%	0.00%	0.00%	100% HQ847024.1
Cantharellales
Incertae sedis
Minimedusa polyspora	0.00%	0.07%	0.00%	0.00%	0.00%	0.00%	100% KC176294.1
Tremellomycetes
Filobasidiales
Filobasidiaceae
Cryptococcus stepposus	0.00%	0.00%	0.03%	0.00%	0.04%	0.00%	100% JX188129.1
Filobasidium floriforme	0.00%	0.00%	1.62%	0.00%	0.00%	0.00%	98% KY103419.1
Filobasidium magnum	0.00%	0.00%	0.04%	0.00%	0.00%	0.00%	100% KX229704.1
Piskurozymaceae
Solicoccozyma aeria	1.47%	0.84%	0.92%	1.83%	0.97%	0.31%	100% KY105430.1. equip. C. fuscescens (KT809121.1). C. aerius (KP068779.1)
Solicoccozyma terreus	2.62%	2.32%	0.99%	1.39%	1.29%	1.39%	100% KY102961.1
Phallales
Phallaceae
Clathrus archeri	1.02%	0.07%	0.05%	0.04%	1.72%	0.31%	100% (KP688381.1)
Gomphales
Gomphaceae
Ramaria abietina	0.00%	0.00%	0.00%	0.00%	0.00%	1.39%	99% (AJ408376.1)
Sebacinales
Sebacinaceae
Sebacina uncultured	0.00%	0.00%	0.00%	0.00%	0.00%	5.08%	91% (EU909216.1) mycobiont of Aneura pinguis
Trechisporales
Hydnodontaceae
Trechispora bispora	1.34%	0.95%	2.99%	0.00%	0.00%	0.00%	98% CBS 142.63
Incertae sedis
Tremellales
Hannaella oryzae	0.00%	0.00%	0.07%	0.00%	0.00%	0.00%	99% KM246180.1
Tetragoniomycetaceae
Tetragoniomyces uliginosus	0.03%	0.00%	0.02%	0.00%	0.00%	0.00%	100% JN053514.1
Tremellaceae
Naganishia diffluens	0.00%	0.00%	0.04%	0.00%	0.00%	0.00%	100% KY104324.1. equip. Cryptococcus albidus (KY102588.1). C. diffluens (KP780454.1)
Cryptococcus victoriae	0.00%	0.00%	0.14%	0.04%	0.00%	0.08%	100% KX067806.1
Trimorphomycetaceae
Saitozyma podzolica	3.86%	2.21%	0.92%	1.47%	3.48%	2.16%	100% MF062574.1
Microbotryomycetes
Sporidiobolales
Incertae sedis
Rhodotorula graminis	0.00%	0.00%	0.05%	0.11%	0.00%	0.00%	100% MF102880.1. equip. R. babjevae (KX771227.1).
Cystobasidiomycetes
Erythrobasidiales
Incertae sedis
Erythrobasidium hasegawianum	0.00%	0.00%	0.02%	0.00%	0.00%	0.00%	100% KF293978.1. equip. E. yunnanense (JF758860.1)
TOTAL 28	10	9	19	7	6	9
