# Supplementary material for: A meta-barcoding analysis of soil mycobiota of the upper Andean Colombian agro-environment
Source: Sci Rep. 2019 Jul 12;9:10085. doi: 10.1038/s41598-019-46485-1 (PMC6625999; doi:10.1038/s41598-019-46485-1)
Supplement: Supplementary file 5 — Data set 4 [file 41598_2019_46485_MOESM5_ESM.xlsx]

## Sheet: Foglio1
	appleA	appleB	peachA	peachB	resting	wood	NCBI/Myco.Bank
Zygomycota
Incertae sedis
Mortierellales
Mortierellaceae
Mortierella alpina	3.00%	3.80%	1.40%	1.72%	0.04%	0.00%	100% LC125308.1
Mortierella calciphila	0.00%	0.00%	0.01%	0.04%	0.72%	0.39%	95% NR_148088.1
Mortierella capitata	0.03%	0.09%	0.13%	0.00%	0.00%	0.00%	100% AB908052.1
Mortierella elongata	3.30%	3.10%	3.30%	4.00%	4.00%	2.50%	99%MF326586.1
Mortierella exigua	1.52%	1.30%	0.51%	3.04%	0.90%	0.23%	99% JX975863.1
Mortierella fatshederae	0.03%	0.07%	0.19%	0.48%	0.22%	0.00%	100% JX976003.1
Mortierella gamsii	3.50%	3.00%	0.30%	2.00%	0.14%	1.60%	98% KX610447.1
Mortierella globalpina	1.00%	0.50%	3.00%	2.40%	0.00%	2.00%	100% JX975925.1
Mortierella globulifera	0.00%	0.00%	0.08%	0.00%	0.11%	0.00%	98% NR_077211.1
Mortierella humilis	0.00%	0.00%	0.00%	0.00%	0.32%	0.23%	100% KT896653.1
Mortierella wolfii	0.52%	0.29%	0.00%	0.00%	0.00%	0.00%	99% HQ630344.1
Mortierella zonata	0.00%	0.02%	0.01%	0.00%	0.14%	0.08%	98% JX975958.1
Mortierella indohii	0.16%	0.16%	0.27%	0.00%	0.00%	0.00%	100% JX975878.1 equip. M. hyalina (JN943801.1). M. hygrophila var. minuta (HQ630297.1)
Mortierella sarnyensis	0.13%	0.09%	0.05%	0.00%	0.00%	0.15%	98% JF311973.1
Mucorales
Backusellaceae
Backusella lamprospora	0.08%	0.02%	0.10%	0.20%	0.00%	0.00%	99% JN206270.1
Cunninghamellaceae
Absidia anomala	0.03%	0.02%	0.13%	0.11%	0.00%	0.00%	97% CBS 195.68
Absidia cylindrospora	0.21%	0.51%	0.00%	0.00%	0.00%	0.00%
Absidia glauca	0.00%	0.00%	0.42%	0.00%	0.00%	0.08%	98%KU923829.1
Absidia repens	0.00%	0.00%	0.02%	0.00%	0.00%	0.00%	100%EF030527.1
Mucoraceae
Actinomucor elegans	0.32%	0.20%	0.00%	0.00%	0.00%	0.00%	100%FJ176396.1
Mucor abundans	0.00%	0.02%	0.02%	0.00%	0.00%	0.00%	98%KM668128.1
Mucor abundans	0.03%	0.00%	0.05%	0.00%	0.00%	0.00%	99% KM668128.1
Mucor circinelloides	0.00%	0.29%	0.00%	0.00%	0.00%	0.00%	100% KX421445.1
Mucor circinelloides var. griseocyanus	0.05%	0.05%	0.06%	0.00%	0.00%	0.00%	100% HM999951.1 CBS 198.28
Mucor gigaspora	0.00%	0.00%	0.14%	0.00%	0.00%	0.00%	100% NR_103646.1 CBS 566.91
Mucor hiemalis	0.00%	0.00%	0.12%	0.00%	0.00%	0.00%	100% MF355385.1
Mucor moelleri	0.00%	0.00%	0.00%	0.00%	0.18%	0.08%	100% KU196768.1
Mucor zychae var. linnemanniae	0.00%	0.00%	0.04%	0.00%	0.00%	0.00%	99% MB#348506
Rhizopus microsporum	0.00%	0.02%	0.00%	0.04%	0.00%	0.00%	100% MF445290.1
Rhizopus stolonifer	0.00%	0.02%	0.00%	0.00%	0.00%	0.00%	100% KU507201.1. equip. R. oryzae (MF491815.1). Amylomyces rouxii (KP790015.1)
Umbellopsidaceae
Umbellopsis ramanniana	0.71%	1.01%	3.70%	1.21%	0.90%	0.00%	100% AB193542.1
TOTAL 31	18	21	23	11	11	10
