# Supplementary material for: A meta-barcoding analysis of soil mycobiota of the upper Andean Colombian agro-environment
Source: Sci Rep. 2019 Jul 12;9:10085. doi: 10.1038/s41598-019-46485-1 (PMC6625999; doi:10.1038/s41598-019-46485-1)
Supplement: Supplementary file 6 — Data set 5 [file 41598_2019_46485_MOESM6_ESM.xlsx]

## Sheet: Foglio1
	appleA	appleB	peachA	peachB	resting	wood	NCBI/Myco.Bank
Glomeromycota
Glomeromycetes
Glomerales
Glomeraceae
Glomus mosseae	0.000%	0.000%	0.000%	0.000%	0.072%	0.000%	98% AF161056.1
uncultured Glomus	0.000%	0.000%	0.000%	0.147%	0.072%	0.000%	98% KP235575.1
uncultured Glomeraceae	0.000%	0.000%	0.000%	0.073%	0.000%	0.000%
uncultured glomeraceus AM fungus	0.000%	0.000%	0.000%	0.073%	0.036%	0.000%
uncultured glomeraceus AM fungus	0.000%	0.000%	0.000%	0.147%	0.000%	0.000%
uncultured glomeraceus AM fungus	0.000%	0.000%	0.000%	0.257%	0.000%	0.077%
Diversisporales
Acaulosporaceae
Entrophospora infrequens	0.000%	0.000%	0.011%	0.000%	0.538%	0.077%	99% U94714.1
Total 6	0	0	1	5	3	1
