# Supplementary material for: A meta-barcoding analysis of soil mycobiota of the upper Andean Colombian agro-environment
Source: Sci Rep. 2019 Jul 12;9:10085. doi: 10.1038/s41598-019-46485-1 (PMC6625999; doi:10.1038/s41598-019-46485-1)
Supplement: Supplementary file 7 — Data set 6 [file 41598_2019_46485_MOESM7_ESM.xlsx]

## Sheet: Foglio1
	appleA	appleB	peachA	peachB	resting	wood	NCBI/Myco.Bank
Chytridiomycota
Chytridiomycetes
Olpidiales
Olpidiaceae
Olpidiaster brassicae	0.000%	0.000%	0.000%	0.037%	0.108%	0.000%	100% AB205207.1
